# Supplementary material for: Comprehensive analysis of differentially expressed miRNAs in hepatocellular carcinoma: Prognostic, predictive significance and pathway insights
Source: PLoS One. 2024 Apr 18;19(4):e0296198. doi: 10.1371/journal.pone.0296198 (PMC11025735; doi:10.1371/journal.pone.0296198)
Supplement: S2 Table — (XLSX) [file pone.0296198.s002.xlsx]

## Sheet: Sheet1
Table S2. Fifty-nine differentially expressed miRNAs (2-fold) in HCC vs normal livers according to OMCD
miRNA	P value Bonferoni-adjusted	Ratio of expression
hsa-mir-183	2.85e-05	12.87
hsa-mir-96	1.078e-05	10.95
hsa-mir-10b	1.98e-08	10.41
hsa-mir-224	9.301e-06	8.26
hsa-mir-452	1.07e-07	4.8
hsa-mir-1180	2.781e-05	3.04
hsa-mir-21	2.2e-16	2.92
hsa-mir-877	1.55e-05	2.91
hsa-mir-93	5.056e-09	2.9
hsa-mir-1254	1.13e-05	2.83
hsa-mir-500a	1.28e-07	2.69
hsa-mir-3677	2.483e-05	2.64
hsa-mir-765	2.861e-05	2.61
hsa-mir-589	3.679e-10	2.58
hsa-mir-221	2.615e-07	2.48
hsa-mir-501	7.751e-06	2.46
hsa-mir-222	3.523e-06	2.26
hsa-mir-532	2.779e-09	2.24
hsa-mir-581	9.027e-07	2.17
hsa-mir-34a	3.803e-09	2.16
hsa-mir-660	3.481e-08	2.12
hsa-mir-500b	1.699e-06	2.07
hsa-mir-3127	2.393e-05	2.06
hsa-mir-99a	2.2e-16	0.49
hsa-mir-26b	2.2e-16	0.49
hsa-mir-497	2.2e-16	0.48
hsa-mir-10a	8.091e-16	0.48
hsa-mir-125b-1	2.2e-16	0.47
hsa-mir-145	3.6e-14	0.47
hsa-mir-3687	3.242e-06	0.47
hsa-mir-542	2.2e-16	0.46
hsa-mir-125b-2	2.2e-16	0.44
hsa-mir-29c	2.2e-16	0.44
hsa-mir-214	3.448e-15	0.43
hsa-mir-3653	2.2e-16	0.43
hsa-mir-130a	2.2e-16	0.43
hsa-mir-24-1	2.2e-16	0.42
hsa-mir-199a-1	3.26e-16	0.42
hsa-mir-3614	2.2e-16	0.41
hsa-mir-3647	2.2e-16	0.41
hsa-let-7c	2.2e-16	0.4
hsa-mir-101-1	2.2e-16	0.4
hsa-mir-511-1	2.2e-16	0.4
hsa-mir-199a-2	2.2e-16	0.4
hsa-mir-450a-2	2.2e-16	0.4
hsa-mir-450a-1	2.2e-16	0.4
hsa-mir-326	2.542e-16	0.39
hsa-mir-511-2	2.2e-16	0.38
hsa-mir-195	2.2e-16	0.37
hsa-mir-199b	2.2e-16	0.37
hsa-mir-3648	4.469e-16	0.31
hsa-mir-621	2.2e-16	0.3
hsa-mir-139	2.2e-16	0.29
hsa-mir-1274b	2.2e-16	0.29
hsa-mir-33b	2.2e-16	0.29
hsa-mir-3607	2.2e-16	0.26
hsa-mir-424	2.2e-16	0.19
hsa-mir-490	2.2e-16	0.1
hsa-mir-1258	2.2e-16	0.09
